# Supplementary material for: Soil Mercury Pollution Changes Soil Arbuscular Mycorrhizal Fungal Community Composition
Source: J Fungi (Basel). 2023 Mar 23;9(4):395. doi: 10.3390/jof9040395 (PMC10143163; doi:10.3390/jof9040395)
Supplement: Supplementary file 1 [file jof-09-00395-s001.zip]

Archive with 1 entries (1 files):
- jof-2286733-supplementary.pdf
